# Supplementary material for: Light transmission aggregometry using pre-coated microtiter plates and a Victor X5 plate reader
Source: PLoS One. 2017 Oct 12;12(10):e0185675. doi: 10.1371/journal.pone.0185675 (PMC5638243; doi:10.1371/journal.pone.0185675)
Supplement: S1 File — [Data_LTA_05022017.xlsx]. (XLSX) [file pone.0185675.s001.xlsx]

## Sheet: Healthy individuals and aspirin
Aspirin
	No aspirin			with aspirin				Data for figure 4
collagen	Median	p50	p75	median	p50	p75		Results are calculation percentages
30	80.4995	83.7071	76.8715	61.2456	61.7706	60.3042		p50 = median, p25= 25th percentile, p75=75th percentile
12.8	82.1245	86.8918	78.4534	43.3628	49.4578	31.928		column A is concentrations of agonist
6.4	84.7167	92.9048	78.0661	16.5138	20.2367	11.8019
3.2	69.6384	80.4509	65.7798	14.3225	20.3443	4.38785
1.1	16.1982	24.9212	13.491	4.82116	5.60243	3.44966
0.4	10.1015	22.1725	6.82204	3.95329	7.38645	1.37715
0.1	7.19723	17.002	3.81319	2.94214	4.86583	1.51756
PAR-4	No aspirin			with aspirin
	Median	p50	p75	median	p50	p75
0.2	83.5198	87.9624	75.2301	82.0571	77.301	86.1309
0.1	83.7517	84.804	75.4774	73.2096	70.8791	74.4867
0.085	76.6625	83.2047	62.194	75.5456	72.396	79.7782
0.07	67.3896	82.956	53.6299	68.4441	65.7753	73.7516
0.05	18.121	54.2724	11.8623	5.99859	1.42326	9.41748
0.025	-0.544831	8.87189	-2.70218	7.35272	6.54389	8.28349
0.00625	3.57326	7.36855	-0.886976	3.65989	1.24237	5.46099
	No aspirin			with aspirin
ADP	Median	p50	p75	median	p50	p75
4e-05	83.5198	87.9624	75.2301	75.3374	77.9533	71.5377
1e-05	83.7517	84.804	75.4774	73.4103	75.5007	71.6089
5e-06	76.6625	83.2047	62.194	65.9451	68.6859	62.9225
2.5e-06	67.3896	82.956	53.6299	54.4413	59.0037	45.5383
6.3e-07	18.121	54.2724	11.8623	15.7242	18.8109	11.9854
1.6e-07	-0.544831	8.87189	-2.70218	3.95344	4.54706	3.44225
4e-08	3.57326	7.36855	-0.886976	2.07202	2.67676	1.49569
	No aspirin			with aspirin
TRAP	Median	p50	p75	median	p50	p75
3.2e-05	78.0033	81.0757	74.2916	81.1376	82.5284	78.4006
1e-05	80.6715	84.4468	75.4235	75.399	77.6635	72.2989
5e-06	19.6043	49.0614	16.2603	10.3402	11.4537	8.22418
2.5e-06	7.67134	13.5427	5.12817	0.0503533	3.2752	-2.05879
6.3e-07	4.91206	15.7094	3.20726	-2.70336	-0.717521	-4.45919
1.6e-07	0.614896	2.00402	-3.24752	-1.49684	-0.762218	-2.1758
4e-08	3.18652	6.32172	1.30068	-0.455388	1.30788	-2.64099
	No aspirin			with aspirin
Arachidonic acid	Median	p50	p75	median	p50	p75
0.001	89.878	91.7063	84.0997	6.37254	7.43239	5.46075
0.0007	87.9912	93.6678	81.5303	1.336	3.49599	-0.985169
0.00035	85.3112	90.9441	79.8112	-5.56227	-2.31521	-10.7033
0.00025	87.0581	87.2984	81.6794	-5.11502	-3.75036	-6.99475
0.000125	53.393	72.8375	23.0677	-4.25157	-3.60775	-5.52467
6e-05	19.7945	34.6401	6.96875	-4.41059	-2.12698	-6.08116
3e-05	-7.24174	1.22587	-14.3063	1.40668	6.83131	-3.29657

## Sheet: Shaking time
collagen	concentration (mean)								Data for figure 3
time	A	B	C	D	E	G	H		A-H refers to concentrations in Figure 3
0	0	0	0	0	0	0	0		Results are aggregation percentages
1	12	6	-1	5	-1	14	11
2	28.8962	22.6279	13.0438	13.7326	5.55552	19.5852	8.28385
3	61.095	47.1463	14.6035	7.29467	-2.61375	6.44848	2.36772
6	83.4374	79.3678	68.4394	58.4142	6.87142	15.2329	2.70133
10	86.0534	82.4506	69.5267	58.2305	7.59707	15.2739	1.50074
15	84.395	82.2976	60.3611	52.065	5.64946	12.5168	0.027409
20	84.6773	83.132	63.2276	57.3983	6.14797	12.6852	0.885637
Arachidonic acid	concentration (mean)
time	A	B	C	D	E	G	H
0	0	0	0	0	0	0	0
1	29.1282	10.8771	3.30849	-8.19959	-11.7942	3.43883	-2.38705
2	66.1836	59.3289	45.4651	13.6059	8.31547	21.0677	14.1354
3	73.7578	73.388	75.2775	45.1835	3.99218	7.01079	2.70173
6	73.7578	73.388	75.2775	45.1835	3.99218	7.01079	2.70173
10	83.5837	85.7747	87.3527	86.8307	11.1037	1.2903	-1.60902
15	81.1671	84.0473	85.1406	83.6604	5.95083	-3.75376	-5.92895
20	84.2866	86.1715	87.1884	85.848	5.75969	-3.13486	-5.56164
PAR4	concentration (mean)
time	A	B	C	D	E	G	H
0	0	0	0	0	0	0	0
1	58	41	47	47	26	21	17
2	76.8863	66.7319	69.8282	68.4086	38.9209	21.4771	22.3012
3	82.6529	72.3809	76.9708	71.3582	25.9452	6.9566	7.87821
6	84.2651	76.5421	77.8375	72.2207	20.946	5.93742	6.01784
10	84.274	86.4961	88.8877	88.1264	23.2889	2.84815	3.12772
15	86.1259	81.9109	86.3319	87.1658	24.0936	-2.4397	-2.9382
20	88.4511	82.2419	87.7922	89.5974	25.3925	-1.16659	-1.19887
ADP	concentration
time	A	B	C	D	E	G	H
0	0	0	0	0	0	0	0
1	17.3797	16.6727	25.2351	22.0919	13.0671	13.3201	-1.69026
2	42.3562	45.5268	47.2893	41.4149	14.8604	10.2255	-2.88752
3	53.1208	55.2094	54.7988	47.9406	14.0907	9.14498	-2.27769
6	58.4503	59.7966	60.6272	52.3298	13.8855	7.09599	-1.90967
10	63.2925	67.0791	67.8737	63.454	4.0312	5.65955	-2.36871
15	64.6272	67.2143	66.977	64.5526	-0.11892	5.12367	-1.20745
20	63.4595	64.5471	64.5959	61.2258	5.72834	4.86749	-2.3173
TRAP	concentration
time	A	B	C	D	E	G	H
0	0	0	0	0		0	0
1	53.3876	35.858	12.1533	1.39058		-3.96179	-6.3022
2	79.3924	64.256	16.5959	10.5435		4.18525	1.47507
3	85.8689	68.0777	3.50189	-0.578998		-3.74322	-3.27552
6	88.8157	74.6774	3.83388	0.833842		-3.33233	-3.811
10	87.1355	81.9034	3.87265	1.71899		-3.86322	-3.84928
15	87.8849	83.4387	4.39955	-0.769273		-2.65063	-2.75538
20	89.9958	84.5459	2.90375	-1.27345		-2.86296	-2.39013

## Sheet: Adhesion and gelatine
Empty+gelatine	Empty-gelatine		Before+	Before	After+	After		Before+	Before	After +	After		EDTA before	EDTA after
			0.273695	0.292	0.239	0.243		0.121	0.151	0.109	0.131		0.176868	0.16482
0.0365099	0.036		0.265464	0.257	0.216	0.209		0.082	0.073	0.077	0.059		0.180907	0.161812
0.0452313	0.037		0.289594	0.198	0.165	0.157		0.053	0.059	0.052	0.047		0.187895	0.167533
0.0374908	0.039		0.240815	0.316	0.249	0.25		0.121	0.123	0.119	0.127		0.164423	0.151945
0.0325155	0.037		0.261471	0.26	0.214	0.209		0.096	0.07	0.058	0.058		0.151685	0.150099
0.0453969	0.062		0.244838	0.198	0.174	0.155		0.069	0.06	0.067	0.048		0.156775	0.151666
0.0285078	0.029		0.162415	0.311	0.249	0.251		0.118	0.145	0.097	0.131		0.153242	0.151489
0.0298184	0.031		0.174978	0.237	0.217	0.2		0.078	0.067	0.071	0.058		0.147212	0.149294
0.0320489	0.037		0.170563	0.2	0.176	0.156		0.061	0.056	0.057	0.047		0.14484	0.146522
0.0325722	0.03												0.150627	0.150252
0.026332	0.03
0.0354265	0.035		Data for Figure 2
0.0428764	0.036		Results are optical densities
0.0426519	0.038		Before = before shaking / After = after shaking/ +=gelatine coated / -= without gelatine
0.0371786	0.034		All experiments are citrate conducted with citrate , besides column N & O which are EDTA
0.0334076	0.032
0.0309627	0.031
0.0456807	0.032
0.0317861	0.038
0.031694	0.031
0.0312538	0.031

## Sheet: Ratios,temperature,duration etc
Data for figure 1 & 5
Ratios PRP/PPP based on volume					Platelet aggregation percentages
volume	mean	SD			Agonist 22 degree versus 37 degree celcius
30	1.923	0.177567			ADP 12,8 (22)	ADP 1,1 (22)	TRAP 10 (22)	TRAP 2,5 (22)	AA 1 (22)	AA 0,125 (22)	coll 12,8 (22)	coll 1,1 (22)	ADP 12,8 (37)	ADP 1,1 (37)	TRAP 10 (37)	TRAP 2,5 (37)	AA 1 (37)	AA 0,125 (37)	coll 12,8 (37)	coll 1,1 (37)
50	2.951	0.646813			75.9389	13.9255	87.6483	-1.25187	79.5793	-9.0586	73.3267	-0.35716	82.6943	8.03985	77.4081	-6.69078	72.9481	-5.75892	75.1153	-2.77196
100	3.512	1.00542			78.288	15.3407	73.5906	-3.19112	75.067	-11.0293	68.4937	-1.03107	82.5315	5.54664	76.9472	-7.41406	73.3648	-3.76065	76.2312	-3.18119
150	3.517	0.686053			80.1889	22.2386	76.112	-0.904761	75.9467	-3.31346	75.3694	-0.55661	83.0724	10.1979	76.9403	-7.06648	79.7009	-1.29959	80.2648	0.358803
					81.415	24.541	75.464	-1.39207	65.7957	-3.70495	69.1684	1.91465	89.754	12.8941	78.79	-3.49586	78.0278	-3.39964	79.6482	-4.85038
Ratios PRP/PPP based on wavelengths					81.526	28.1993	76.4095	-1.82892	79.445	-2.17528	72.4225	-4.47691	86.9275	9.47658	76.0542	-5.45572	89.7985	-1.02228	77.1581	-4.68954
wavelengths nm	mean	SD			79.576	26.1782	78.741	-3.51426	81.9079	-1.88593	73.0727	0.501093	91.0735	12.1305	75.2342	-1.83691	79.1133	-2.56758	81.8653	-0.16476
450	1.63802	0.154686			90.1973	28.4868	81.8342	-0.567245	81.9509	-3.28121	65.6468	1.9663	86.4678	13.7479	75.0554	-2.05215	82.8795	-2.74536	83.4312	4.67238
490	1.84803	0.184899			80.6135	20.9275	78.6369	-0.33439	74.9931	-2.04737	79.4432	3.06435	87.4862	8.62698	77.0906	-0.132232	82.7032	-1.01088	84.7003	4.84463
595	3.29276	0.646813			79.9818	26.4535	46.3571	-0.327306	80.3489	-2.04636	73.8892	2.93304	79.658	42.599	79.9591	1.49923	83.5613	16.6409	79.9171	6.21754
Duration, results are platelet aggregation
	TRAP		Collagen		AA		ADP		PAR-4
days	mean	SD	mean	SD	mean	SD	mean	SD	mean	SD
0	79	3.1	72.5	4.61	78.8	2.4	79.2	3.6	84.6	2.42
9	76.2	5.8	73.6	5.4	80.5	5.4	80.4	5.9
15	79.7	10.8	69	10.8	80.5	6	71.8	11.3	77.3	7.2
Detection limit
Results are ADP-induced platelet aggregation
platelet count	400	300	200	150	100	50
platelet aggretion	29.3836	28.8153	32.619	25.331	4.24398	-20.2298
	31.6655	34.2549	29.9486	28.9039	12.7645	9.48533
	33.8996	40.8656	35.4141	32.5395	30.5683	31.2413
	32.3729	44.6499	36.6159	34.3542	39.8936	28.0955
	33.7158	41.6376	38.4685	35.0232	34.5245	26.5341
